# Supplementary material for: Electrochemical Properties of Nitrate-Selective Electrodes: The Dependence of Resistance on the Solution Concentration
Source: Sensors (Basel). 2018 Jun 28;18(7):2062. doi: 10.3390/s18072062 (PMC6069089; doi:10.3390/s18072062)
Supplement: Supplementary file 1 [file sensors-18-02062-s001.zip]

Archive with 1 entries (1 files):
- sensors-316705-supplementary.docx
